# Supplementary material for: α-Synuclein Preformed Fibrils Bind to β-Neurexins and Impair β-Neurexin-Mediated Presynaptic Organization
Source: Cells. 2023 Apr 4;12(7):1083. doi: 10.3390/cells12071083 (PMC10093570; doi:10.3390/cells12071083)
Supplement: Supplementary file 1 [file cells-12-01083-s001.zip]

Archive with 1 entries (1 files):
- cells-2283425-supplementary.pdf
